# Supplementary material for: Evaluation of Insecticide Resistance in Aedes albopictus Population from Algiers, Algeria
Source: Insects. 2026 Jul 4;17(7):696. doi: 10.3390/insects17070696 (PMC13411700; doi:10.3390/insects17070696)
Supplement: Supplementary file 1 [file insects-17-00696-s001.zip]

Archive with 12 entries (11 files):
- insects-4370779-supplementary/
- insects-4370779-supplementary/Figure S1.pdf
- insects-4370779-supplementary/Figure S2.pdf
- insects-4370779-supplementary/Figure S3.pdf
- insects-4370779-supplementary/Figure S4.pdf
- insects-4370779-supplementary/Figure S5.pdf
- insects-4370779-supplementary/Figure S6.pdf
- insects-4370779-supplementary/Figure S7.pdf
- insects-4370779-supplementary/Table S1.pdf
- insects-4370779-supplementary/Table S2.pdf
- insects-4370779-supplementary/Table S3.pdf
- insects-4370779-supplementary/Table S4.pdf
